# Supplementary material for: Clinical characteristics and prognostic factors of COVID-19 infection among cancer patients during the December 2022 – February 2023 Omicron variant outbreak
Source: Front Med (Lausanne). 2024 May 30;11:1401439. doi: 10.3389/fmed.2024.1401439 (PMC11171418; doi:10.3389/fmed.2024.1401439)
Supplement: Supplementary file 1 [file Table_1.xlsx]

## Sheet: Sheet1
Table S: Summary of Fatal Cases
Serial Number	Age (years)	Sex	Cancer Type	Cancer Stage	COVID-19 Diagnosis Date	Death Date	Hospital Stay Duration	Main Symptoms	COVID-19 Classification	Oxygen Therapy	Admission Diagnosis	Main Diagnosis	Additional Diagnoses	COVID-19 as Cause of Death	Comorbidities	Vaccination Status (Doses)
1	91	Male	Prostate Cancer	Advanced, Metastasized	2023-01-04	2023-01-05	6 days	Fever, Cough, Expectoration, Chest Tightness, Shortness of Breath	Critical	High-Flow Oxygen	Prostate Cancer	1. Prostate Cancer (T4N1M1)	2. Severe Pneumonia 3. Secondary Malignant Tumor of the Bone 4. Type 2 Diabetes Mellitus 5. COVID-19 Infection 6. Urinary Tract Infection 7. Hypokalemia	Yes	Diabetes	None
2	79	Male	Bladder Cancer	Advanced, Metastasized	2022-12-26	2023-01-26	31 days	Fever, Cough, Expectoration, Poor Appetite, General Weakness	Critical	Endotracheal Intubation, Ventilator Assistance	Fever	1. Severe Community-Acquired Pneumonia	2. Chronic Obstructive Pulmonary Disease (COPD) 3. COVID-19 Infection 4. Malignant Tumor of the Bladder 5. Secondary Malignant Tumor of the Liver 6. Hypoproteinemia 7. Electrolyte Metabolic Disorder 8. Hepatic Insufficiency	Yes	COPD, Chronic Liver Disease, Hypoproteinemia	None
3	28	Male	Lymphoma	Not Specified	2023-01-23	2023-02-11	19 days	Fever, Cough, Expectoration, Poor Appetite, Shortness of Breath	Critical	Endotracheal Intubation, Ventilator Assistance	Leukemia	1. Lymphoblastic Lymphoma Leukemia (Transformation from T-Lymphoblastic Lymphoma)	2. Myelosuppression 3. Klebsiella Pneumoniae Septicemia 4. Septic Shock 5. Severe Pneumonia 6. Bilateral Pleural Effusion 7. COVID-19 Infection 8. Ascites 9. Hyperuricemia 10. Moderate Anemia 11. Hypoproteinemia 12. Electrolyte Disturbance	Yes	Hypoproteinemia, Anemia	None
4	95	Male	Prostate Cancer	Early Stage	2023-01-14	2023-02-26	43 days	Cough, Expectoration, Poor Appetite, General Weakness, Dizziness, Headache, Shortness of Breath	Critical	Endotracheal Intubation, Ventilator Assistance	Shortness of Breath due to Heart Failure	1. Severe Pneumonia	2. Multiple Organ Dysfunction Syndrome (MODS) 3. Coronary Artery Disease (CAD) 4. Post Coronary Stent Implantation Status 5. Heart Failure 6. Post-Cardiac Arrest Resuscitation 7. Heart Function Class IV 8. Emphysema 9. Severe Anemia 10. Prostate Cancer 11. Pleural Effusion 12. Electrolyte Metabolic Disorder 13. Hypoproteinemia	Yes	Coronary Heart Disease, Hypoproteinemia, Anemia	None
5	60	Male	Nasopharyngeal Cancer	Advanced Stage	2023-01-03	2023-03-01	58 days	Fever, Cough, Expectoration, Dizziness, Headache, Chest Tightness	Critical	Endotracheal Intubation, Ventilator Assistance, Moderate-Flow Oxygen	Fever due to Unknown Cause	1. Pseudomonas Aeruginosa Pneumonia	2. MRSA (Methicillin-Resistant Staphylococcus Aureus) Pneumonia 3. Fungal Pneumonia 4. Septic Shock 5. Acute Respiratory Distress Syndrome (ARDS) 6. Hepatic Insufficiency 7. COVID-19 Infection 8. Post-treatment for Nasopharyngeal Cancer 9. Electrolyte Metabolic Disorder 10. Hypoproteinemia 11. Moderate Anemia	No	Hypertension, Chronic Liver Disease, Hypoproteinemia, Anemia	2
6	53	Male	Brain Stem Glioma	Not Specified	2022-12-18	2022-12-27	9 days	Fever, Cough, Expectoration, Shortness of Breath	Critical	Endotracheal Intubation, Ventilator Assistance, Moderate-Flow Oxygen	Pneumonia	1. Severe Pneumonia	2. Septic Shock 3. Secondary Epilepsy 4. Post-treatment for Brain Stem Glioma 5. COVID-19 Infection 6. Post-Cerebrovascular Accident Sequelae 7. Hypoproteinemia 8. Electrolyte Metabolic Disorder 9. Fatty Liver Disease	Yes	Cerebral Infarction, Hypoproteinemia	None
7	54	Male	Liver Cancer	Advanced, Metastasized	2022-12-26	2022-12-27	1 day	Poor Appetite, General Weakness	Critical	None	Primary Liver Cancer (TxNXM1)	1. Primary Liver Cancer (TxNXM1)	2. Secondary Malignant Tumor of the Lung 3. Hepatic Failure 4. Hepatic Encephalopathy 5. Cirrhosis with Gastric Varices 6. COVID-19 Infection 7. Renal Dysfunction 8. Hyponatremia	No	Chronic Kidney Disease, Chronic Liver Disease	3
8	70	Male	Lung Cancer	Advanced, Metastasized	2023-01-03	2023-02-04	32 days	Cough, Expectoration	Mild	Moderate-Flow Oxygen	Low Back Pain with Lower Limb Weakness due to Unknown Cause	1. Left Lower Lung Small Cell Lung Cancer cT4N0M1c Stage IVB (Multiple Bone, Abdominal, Retroperitoneal Lymph Node, and Left Adrenal Gland Metastases	2. Heart Failure 3. Circulatory Failure 4. Pathological Fracture of the Left Humerus 5. Compression Fracture of Thoracic Vertebra 12 6. Hypertension Stage 3 (High Risk) 7. Post-Cerebrovascular Accident Sequelae 8. Arrhythmia 9. Hepatic Dysfunction 10. Choledochal Dilatation 11. Hypoproteinemia 12. Electrolyte Disturbance	No	Hypertension, Cerebral Infarction, Chronic Liver Disease, Hypoproteinemia	1
